# Supplementary material for: Evaluation of the Effects of the Quaternary Ammonium Silane K21 on Zebrafish Viability, Toxicity, Growth, and Development
Source: Biomedicines. 2025 May 22;13(6):1267. doi: 10.3390/biomedicines13061267 (PMC12189560; doi:10.3390/biomedicines13061267)
Supplement: Supplementary file 1 [file biomedicines-13-01267-s001.zip]

Archive with 1 entries (1 files):
- biomedicines-3592283-supplementary.DOC
